# Supplementary material for: Acid–Base Equilibrium and Self-Association in Relation to High Antitumor Activity of Selected Unsymmetrical Bisacridines Established by Extensive Chemometric Analysis
Source: Molecules. 2022 Jun 21;27(13):3995. doi: 10.3390/molecules27133995 (PMC9268451; doi:10.3390/molecules27133995)
Supplement: Supplementary file 1 [file molecules-27-03995-s001.zip]

Archive with 1 entries (1 files):
- molecules-1779890-supplementary.pdf
